# Supplementary material for: FDM Printability of PLA Based-Materials: The Key Role of the Rheological Behavior
Source: Polymers (Basel). 2022 Apr 26;14(9):1754. doi: 10.3390/polym14091754 (PMC9104839; doi:10.3390/polym14091754)
Supplement: Supplementary file 1 [file polymers-14-01754-s001.zip]

Archive with 1 entries (1 files):
- polymers-1699006-supplementary.pdf
